# Supplementary material for: Synergistic Halide- and Ligand-Exchanges of All-Inorganic Perovskite Nanocrystals for Near-Unity and Spectrally Stable Red Emission
Source: Nanomaterials (Basel). 2023 Aug 14;13(16):2337. doi: 10.3390/nano13162337 (PMC10458086; doi:10.3390/nano13162337)
Supplement: Supplementary file 1 [file nanomaterials-13-02337-s001.zip]

Archive with 1 entries (1 files):
- nanomaterials-2525402-supplementary.pdf
